# Supplementary material for: Lymphatic pathology in asymptomatic and symptomatic children with Wuchereria bancrofti infection in children from Odisha, India and its reversal with DEC and albendazole treatment
Source: PLoS Negl Trop Dis. 2017 Oct 23;11(10):e0005631. doi: 10.1371/journal.pntd.0005631 (PMC5667936; doi:10.1371/journal.pntd.0005631)
Supplement: S3 File — (XLSX) [file pntd.0005631.s003.xlsx]

## Sheet: Sheet1
Sl.No	Group (S=3,As=2)	Age	Sex	Annual/ Bi Annual	LSG_0M	LSG_0MG	LSG_6M	LSG_6MG	LSG-6MG1	LSG_12M	LSG_12MG	LSG-12MG1	LSG_18M	LSG_18MG	LSG-18MG1	LSG_24M	LSG_24MG	LSG-24MG1	MF0M	MF6M	MF6MG	MF12M	MF12MG	MF18M	MF18MG	MF24M	MF24MG	USG0M	USG0M_G	USG6M	USG12M	USG18M	USG24M	Og4C3_0M	Og4C3_6M	Og4C3_6MG	Og4C3_12M	Og4C3_12MG	Og4C3_18M	Og4C3_18MG	Og4C3_24M	Og4C3_24MG
1	3	9	M	A	ABNORMAL	1	IMPROVED	1	2	IMPROVED & NORMAL	1	1	NORMAL	1	1	NORMAL	1	1	61	0	2	0	2	0	2	0	2	FDS-NEGATIVE	2	NA	NA	NA	NA	Positive	Negative	2	Negative	2	Negative	2	Negative	2
2	2	13	F	B	ABNORMAL	1	NSC	2	2	IMPROVED & NORMAL	1	1	NORMAL	1	1	NORMAL	1	1	175	627	1	246	1	2	1	0	2	FDS-NEGATIVE	2	NA	NA	NA	NA	Positive	Positive	1	Positive	1	Negative	2	Negative	2
3	2	14	F	B	ABNORMAL	1	IMPROVED	1	2	IMPROVED	1	2	IMPROVED	1	2	IMPROVED	1	2	54	16	1	0	2	0	2	0	2	FDS-NEGATIVE	2	NA	NA	NA	NA	Positive	Positive	1	Negative	2	Negative	2	Negative	2
4	2	14	F	A	NORMAL	2	NORMAL	1	1	NORMAL	1	1	NORMAL	1	1	NORMAL	1	1	166	10	1	0	2	0	2	0	2	FDS-NEGATIVE	2	NA	NA	NA	NA	Positive	Negative	2	Negative	2	Negative	2	Negative	2
5	2	12	M	B	ABNORMAL	1	NSC	2	2	IMPROVED	1	2	IMPROVED	1	2	IMPROVED	1	2	418	46	1	0	2	0	2	0	2	FDS-NEGATIVE	2	NA	NA	NA	NA	Positive	Negative	2	Negative	2	Negative	2	Negative	2
6	3	15	M	A	ABNORMAL	1	IMPROVED	1	2	IMPROVED & NORMAL	1	1	NORMAL	1	1	NORMAL	1	1	1510	60	1	22	1	0	2	0	2	FDS-NEGATIVE	2	NA	NA	NA	NA	Positive	Negative	2	Positive	1	Negative	2	Negative	2
7	2	16	M	B	ABNORMAL	1	IMPROVED	1	2	IMPROVED	1	2	IMPROVED	1	2	IMPROVED	1	2	258	10	1	23	1	0	2	0	2	FDS-POSITIVE	1	FDS-NEGATIVE	FDS-POSITIVE	FDS-NEGATIVE	FDS-NEGATIVE	Positive	Positive	1	Positive	1	Negative	2	Negative	2
8	3	10	M	A	ABNORMAL	1	IMPROVED	1	2	IMPROVED	1	2	IMPROVED	1	2	DEGRADATION	2	2	1343	509	1	7	1	0	2	0	2	FDS-NEGATIVE	2	NA	NA	NA	NA	Positive	Positive	1	Positive	1	Positive	1	Negative	2
9	3	8	M	A	ABNORMAL	1	IMPROVED	1	2	IMPROVED	1	2	IMPROVED & NORMAL	1	1	IMPROVED & NORMAL	1	1	1273	65	1	4	1	0	2	0	2	FDS-NEGATIVE	2	NA	NA	NA	NA	Positive	Negative	2	Positive	1	Negative	2	Negative	2
10	2	15	M	A	ABNORMAL	1	IMPROVED	1	2	IMPROVED	1	2	IMPROVED	1	2	IMPROVED	1	2	1540	53	1	6	1	2	1	82	1	FDS-POSITIVE	1	FDS-POSITIVE	FDS-POSITIVE	FDS-POSITIVE	FDS-POSITIVE	Positive	Positive	1	Positive	1	Positive	1	Negative	2
11	2	12	M	A	ABNORMAL	1	IMPROVED	1	2	IMPROVED & NORMAL	1	1	NORMAL	1	1	NORMAL	1	1	30	10	1	0	2	0	2	0	2	FDS-NEGATIVE	2	NA	NA	NA	NA	Positive	Positive	1	Negative	2	Negative	2	Negative	2
12	3	12	M	B	ABNORMAL	1	IMPROVED	1	2	IMPROVED & NORMAL	1	1	IMPROVED & NORMAL	1	1	IMPROVED & NORMAL	1	1	503	1	1	0	2	0	2	0	2	FDS-NEGATIVE	2	NA	NA	NA	NA	Positive	Negative	2	Positive	1	Negative	2	Negative	2
13	3	13	M	B	ABNORMAL	1	IMPROVED	1	2	NC	9	9	NC	9	9	NC	9	9	0	0	2	NC	9	NC	9	NC	9	FDS-NEGATIVE	2	NA	NA	NA	NA	Positive	Negative	2	NC	9	NC	9	NC	9
14	2	8	M	A	ABNORMAL	1	IMPROVED	1	2	IMPROVED & NORMAL	1	1	IMPROVED & NORMAL	1	1	NORMAL	1	1	0	2	1	0	2	0	2	0	2	FDS-NEGATIVE	2	NA	NA	NA	NA	Positive	Negative	2	Negative	2	Negative	2	Negative	2
15	2	12	M	A	ABNORMAL	1	IMPROVED	1	2	IMPROVED	1	2	IMPROVED	1	2	NORMAL	1	1	0	0	2	0	2	0	2	0	2	FDS-NEGATIVE	2	NA	NA	NA	NA	Positive	Negative	2	Negative	2	Negative	2	Negative	2
16	2	15	M	B	ABNORMAL	1	IMPROVED	1	2	NORMAL	1	1	NORMAL	1	1	NORMAL	1	1	0	0	2	0	2	0	2	0	2	FDS-NEGATIVE	2	NA	NA	NA	NA	Positive	Negative	2	Negative	2	Negative	2	Negative	2
17	3	15	M	A	NORMAL	2	NORMAL	1	1	NORMAL	1	1	NORMAL	1	1	NORMAL	1	1	0	1	1	0	2	0	2	0	2	FDS-NEGATIVE	2	NA	NA	NA	NA	Positive	Negative	2	Negative	2	Negative	2	Negative	2
18	2	12	M	A	NORMAL	2	NORMAL	1	1	IMPROVED	1	2	NSC	2	2	NORMAL	1	1	0	0	2	0	2	0	2	0	2	FDS-NEGATIVE	2	NA	NA	NA	NA	Positive	Negative	2	Negative	2	Negative	2	Negative	2
19	3	8	M	B	ABNORMAL	1	IMPROVED	1	2	IMPROVED & NORMAL	1	1	NORMAL	1	1	NORMAL	1	1	0	0	2	0	2	0	2	0	2	FDS-NEGATIVE	2	NA	NA	NA	NA	Positive	Negative	2	Negative	2	Negative	2	Negative	2
20	3	18	M	B	ABNORMAL	1	IMPROVED	1	2	NORMAL	1	1	NORMAL	1	1	NORMAL	1	1	0	0	2	0	2	0	2	0	2	FDS-POSITIVE	1	FDS-NEGATIVE	FDS-NEGATIVE	FDS-NEGATIVE	FDS-NEGATIVE	Positive	Negative	2	Negative	2	Negative	2	Negative	2
21	3	12	M	B	ABNORMAL	1	IMPROVED	1	2	IMPROVED & NORMAL	1	1	IMPROVED & NORMAL	1	1	NORMAL	1	1	964	6	1	3	1	0	2	0	2	FDS-NEGATIVE	2	NA	NA	NA	NA	Positive	Positive	1	Positive	1	Negative	2	Negative	2
22	2	10	M	B	ABNORMAL	1	NC(TB)	9	9	NC(TB)	9	9	TB	9	9	TB	9	9	201	TB	9	TB	9	TB	9	TB	9	FDS-NEGATIVE	2	NA	NA	NA	NA	Positive	TB	9	TB	9	TB	9	TB	9
23	2	16	M	A	ABNORMAL	1	IMPROVED	1	2	IMPROVED & NORMAL	1	1	NORMAL	1	1	NORMAL	1	1	24	6	1	0	2	0	2	0	2	FDS-POSITIVE	1	FDS-NEGATIVE	FDS-NEGATIVE	FDS-NEGATIVE	FDS-NEGATIVE	Positive	Positive	1	Negative	2	Negative	2	Negative	2
24	3	17	M	A	ABNORMAL	1	IMPROVED	1	2	IMPROVED	1	2	IMPROVED	1	2	DEGRADATION	2	2	507	0	2	0	2	0	2	0	2	FDS-POSITIVE	1	FDS-POSITIVE	FDS-POSITIVE	FDS-NEGATIVE	FDS-NEGATIVE	Positive	Negative	2	Positive	1	Negative	2	Negative	2
25	2	11	M	B	ABNORMAL	1	IMPROVED	1	2	IMPROVED	1	2	IMPROVED	1	2	DEGRADATION	2	2	0	0	2	0	2	0	2	0	2	FDS-POSITIVE	1	FDS-NEGATIVE	FDS-NEGATIVE	FDS-NEGATIVE	FDS-NEGATIVE	Positive	Negative	2	Negative	2	Negative	2	Negative	2
26	2	8	M	A	ABNORMAL	1	IMPROVED	1	2	IMPROVED	1	2	IMPROVED	1	2	IMPROVED	1	2	0	0	2	0	2	0	2	0	2	FDS-NEGATIVE	2	NA	NA	NA	NA	Positive	Negative	2	Negative	2	Negative	2	Negative	2
27	2	6	M	B	ABNORMAL	1	IMPROVED & NORMAL	1	1	IMPROVED & NORMAL	1	1	IMPROVED & NORMAL	1	1	IMPROVED & NORMAL	1	1	0	0	2	0	2	0	2	0	2	FDS-NEGATIVE	2	NA	NA	NA	NA	Positive	Negative	2	Negative	2	Negative	2	Negative	2
28	2	9	M	A	ABNORMAL	1	IMPROVED	1	2	IMPROVED	1	2	IMPROVED	1	2	IMPROVED	1	2	0	0	2	0	2	0	2	0	2	FDS-NEGATIVE	2	NA	NA	NA	NA	Positive	Negative	2	Negative	2	Negative	2	Negative	2
29	2	9	M	A	ABNORMAL	1	IMPROVED	1	2	IMPROVED	1	2	IMPROVED	1	2	IMPROVED	1	2	0	0	2	0	2	0	2	0	2	FDS-NEGATIVE	2	NA	NA	NA	NA	Positive	Negative	2	Negative	2	Negative	2	Negative	2
30	2	11	M	B	ABNORMAL	1	IMPROVED	1	2	IMPROVED	1	2	IMPROVED & NORMAL	1	1	IMPROVED & NORMAL	1	1	0	0	2	0	2	0	2	0	2	FDS-NEGATIVE	2	NA	NA	NA	NA	Positive	Negative	2	Negative	2	Negative	2	Negative	2
31	2	11	M	B	ABNORMAL	1	IMPROVED	1	2	IMPROVED	1	2	IMPROVED	1	2	IMPROVED	1	2	0	0	2	0	2	0	2	0	2	FDS-NEGATIVE	2	NA	NA	NA	NA	Positive	Negative	2	Negative	2	Negative	2	Negative	2
32	3	11	M	B	ABNORMAL	1	NSC	2	2	IMPROVED	1	2	IMPROVED	1	2	IMPROVED	1	2	0	0	2	0	2	0	2	0	2	FDS-NEGATIVE	2	NA	NA	NA	NA	Positive	Negative	2	Negative	2	Negative	2	Negative	2
33	2	13	M	A	NORMAL	2	NORMAL	1	1	NORMAL	1	1	NORMAL	1	1	NORMAL	1	1	421	37	1	0	2	0	2	0	2	FDS-NEGATIVE	2	NA	NA	NA	NA	Positive	Positive	1	Negative	2	Negative	2	Negative	2
34	3	15	F	B	ABNORMAL	1	NORMAL	1	1	NORMAL	1	1	NORMAL	1	1	NORMAL	1	1	1081	38	1	0	2	0	2	0	2	FDS-NEGATIVE	2	NA	NA	NA	NA	Positive	Positive	1	Negative	2	Negative	2	Negative	2
35	2	13	F	A	NORMAL	2	NORMAL	1	1	NORMAL	1	1	NORMAL	1	1	NORMAL	1	1	206	122	1	0	2	0	2	0	2	FDS-NEGATIVE	2	NA	NA	NA	NA	Positive	Positive	1	Negative	2	Negative	2	Negative	2
36	2	17	M	B	NORMAL	2	DEGRADED	2	2	IMPROVED	1	2	IMPROVED	1	2	IMPROVED	1	2	936	14	1	0	2	0	2	0	2	FDS-NEGATIVE	2	NA	NA	NA	NA	Positive	Positive	1	Negative	2	Negative	2	Negative	2
37	3	14	M	A	ABNORMAL	1	IMPROVED	1	2	IMPROVED	1	2	IMPROVED	1	2	IMPROVED & NORMAL	1	1	0	0	2	0	2	0	2	0	2	FDS-POSITIVE	1	FDS-NEGATIVE	FDS-NEGATIVE	FDS-POSITIVE	FDS-Positive	Positive	Negative	2	Negative	2	Negative	2	Negative	2
38	2	9	M	B	ABNORMAL	1	NSC	2	2	IMPROVED	1	2	IMPROVED	1	2	NORMAL	1	1	0	0	2	0	2	0	2	0	2	FDS-NEGATIVE	2	NA	NA	NA	NA	Positive	Negative	2	Negative	2	Negative	2	Negative	2
39	2	10	M	B	ABNORMAL	1	IMPROVED	1	2	IMPROVED	1	2	DEGRADED	2	2	IMPROVED & NORMAL	1	1	0	0	2	0	2	0	2	0	2	FDS-NEGATIVE	2	NA	NA	NA	NA	Positive	Negative	2	Negative	2	Negative	2	Negative	2
40	2	10	F	A	ABNORMAL	1	NORMAL	1	1	NORMAL	1	1	NORMAL	1	1	NORMAL	1	1	0	0	2	0	2	0	2	0	2	FDS-NEGATIVE	2	NA	NA	NA	NA	Positive	Negative	2	Negative	2	Negative	2	Negative	2
41	2	14	M	A	NORMAL	2	NORMAL	1	1	NORMAL	1	1	DEGRADED	2	2	IMPROVED & NORMAL	1	1	2	2	1	14	1	0	2	0	2	FDS-NEGATIVE	2	NA	NA	NA	NA	Positive	Positive	1	Positive	1	Negative	2	Negative	2
42	2	14	M	A	NORMAL	2	DEGRADED	2	2	NORMAL	1	1	NORMAL	1	1	NORMAL	1	1	15	0	2	0	2	0	2	0	2	FDS-NEGATIVE	2	NA	NA	NA	NA	Positive	Negative	2	Positive	1	Negative	2	Negative	2
43	3	11	F	A	NORMAL	2	NORMAL	1	1	NORMAL	1	1	NORMAL	1	1	NORMAL	1	1	218	2	1	0	2	0	2	0	2	FDS-NEGATIVE	2	NA	NA	NA	NA	Positive	Positive	1	Negative	2	Negative	2	Negative	2
44	2	18	M	B	ABNORMAL	1	IMPROVED	1	2	IMPROVED	1	2	IMPROVED	1	2	NC	9	9	56	0	2	0	2	0	2	0	2	FDS-NEGATIVE	2	NA	NA	NA	NA	Positive	Negative	2	Negative	2	Negative	2	NC	9
45	3	10	F	B	ABNORMAL	1	NSC	2	2	IMPROVED	1	2	IMPROVED	1	2	IMPROVED & NORMAL	1	1	0	0	2	0	2	0	2	0	2	FDS-NEGATIVE	2	NA	NA	NA	NA	Positive	Negative	2	Negative	2	Negative	2	Negative	2
46	3	10	F	A	NORMAL	2	NORMAL	1	1	NORMAL	1	1	NORMAL	1	1	NORMAL	1	1	0	0	2	0	2	0	2	0	2	FDS-NEGATIVE	2	NA	NA	NA	NA	Positive	Negative	2	Negative	2	Negative	2	Negative	2
47	3	16	F	B	NORMAL	2	DEGRADED	2	2	IMPROVED	1	2	IMPROVED	1	2	IMPROVED & NORMAL	1	1	0	0	2	0	2	0	2	0	2	FDS-NEGATIVE	2	NA	NA	NA	NA	Positive	Negative	2	Negative	2	Negative	2	Negative	2
48	2	9	M	B	ABNORMAL	1	NSC	2	2	IMPROVED	1	2	IMPROVED	1	2	IMPROVED & NORMAL	1	1	0	0	2	0	2	0	2	0	2	FDS-NEGATIVE	2	NA	NA	NA	NA	Positive	Negative	2	Negative	2	Negative	2	Negative	2
49	2	9	F	A	ABNORMAL	1	NSC	2	2	NSC	2	2	IMPROVED	1	2	IMPROVED & NORMAL	1	1	0	0	2	0	2	0	2	0	2	FDS-NEGATIVE	2	NA	NA	NA	NA	Positive	Negative	2	Negative	2	Negative	2	Negative	2
50	2	10	M	B	NORMAL	2	NORMAL	1	1	NORMAL	1	1	NORMAL	1	1	NORMAL	1	1	0	0	2	0	2	0	2	0	2	FDS-NEGATIVE	2	NA	NA	NA	NA	Positive	Negative	2	Negative	2	Negative	2	Negative	2
51	2	10	M	A	ABNORMAL	1	NSC	2	2	IMPROVED	1	2	IMPROVED	1	2	IMPROVED	1	2	0	0	2	0	2	0	2	0	2	FDS-NEGATIVE	2	NA	NA	NA	NA	Positive	Negative	2	Negative	2	Negative	2	Negative	2
52	2	9	F	B	ABNORMAL	1	IMPROVED	1	2	IMPROVED	1	2	IMPROVED	1	2	NORMAL	1	1	9	0	2	0	2	0	2	0	2	FDS-NEGATIVE	2	NA	NA	NA	NA	Positive	Negative	2	Negative	2	Negative	2	Negative	2
53	3	13	M	B	NORMAL	2	DEGRADED	2	2	IMPROVED	1	2	IMPROVED	1	2	NORMAL	1	1	0	1	1	0	2	0	2	0	2	FDS-NEGATIVE	2	NA	NA	NA	NA	Positive	Negative	2	Negative	2	Negative	2	Negative	2
54	3	18	F	A	ABNORMAL	1	IMPROVED	1	2	IMPROVED	1	2	IMPROVED	1	2	IMPROVED	1	2	0	0	2	0	2	0	2	0	2	FDS-NEGATIVE	2	NA	NA	NA	NA	Positive	Negative	2	Negative	2	Negative	2	Negative	2
55	3	18	M	A	ABNORMAL	1	IMPROVED	1	2	IMPROVED	1	2	IMPROVED	1	2	IMPROVED	1	2	0	0	2	0	2	0	2	0	2	FDS-POSITIVE	1	FDS-NEGATIVE	FDS-NEGATIVE	FDS-NEGATIVE	FDS-NEGATIVE	Positive	Negative	2	Negative	2	Negative	2	Negative	2
56	2	17	M	A	NORMAL	2	DEGRADED	2	2	IMPROVED	1	2	IMPROVED	1	2	NORMAL	1	1	0	0	2	0	2	0	2	0	2	FDS-NEGATIVE	2	NA	NA	NA	NA	Positive	Negative	2	Negative	2	Negative	2	Negative	2
57	2	18	M	B	NORMAL	2	NORMAL	1	1	NORMAL	1	1	NORMAL	1	1	NORMAL	1	1	0	1	1	0	2	0	2	0	2	FDS-NEGATIVE	2	NA	NA	NA	NA	Positive	Negative	2	Negative	2	Positive	1	Negative	2
58	2	10	M	B	NORMAL	2	NORMAL	1	1	NORMAL	1	1	NORMAL	1	1	NORMAL	1	1	341	0	2	0	2	0	2	0	2	FDS-NEGATIVE	2	NA	NA	NA	NA	Positive	Negative	2	Negative	2	Negative	2	Negative	2
59	2	13	F	A	NORMAL	2	NORMAL	1	1	DEGRADED	2	2	DEGRADED	2	2	NORMAL	1	1	99	0	2	0	2	0	2	0	2	FDS-NEGATIVE	2	NA	NA	NA	NA	Positive	Negative	2	Negative	2	Negative	2	Negative	2
60	2	17	F	B	NORMAL	2	NORMAL	1	1	NORMAL	1	1	NORMAL	1	1	NORMAL	1	1	377	256	1	162	1	0	2	0	2	FDS-NEGATIVE	2	NA	NA	NA	NA	Positive	Positive	1	Positive	1	Negative	2	Negative	2
61	2	11	F	A	ABNORMAL	1	IMPROVED	1	2	IMPROVED	1	2	IMPROVED & NORMAL	1	1	NORMAL	1	1	0	0	2	0	2	0	2	0	2	FDS-NEGATIVE	2	NA	NA	NA	NA	Positive	Negative	2	Negative	2	Negative	2	Negative	2
62	3	18	M	A	ABNORMAL	1	NSC	2	2	IMPROVED	1	2	NORMAL	1	1	NORMAL	1	1	0	0	2	0	2	0	2	0	2	FDS-NEGATIVE	2	NA	NA	NA	NA	Positive	Negative	2	Negative	2	Negative	2	Negative	2
63	2	15	M	A	ABNORMAL	1	DEGRADED	2	2	IMPROVED	1	2	IMPROVED & NORMAL	1	1	NC	9	9	0	0	2	0	2	0	2	0	2	FDS-NEGATIVE	2	NA	NA	NA	NA	Positive	Negative	2	Negative	2	Negative	2	NC	9
64	3	4	M	A	ABNORMAL	1	IMPROVED	1	2	IMPROVED	1	2	IMPROVED	1	2	NORMAL	1	1	0	1	1	0	2	0	2	0	2	FDS-NEGATIVE	2	NA	NA	NA	NA	Positive	Negative	2	Negative	2	Negative	2	Negative	2
65	2	12	M	B	NORMAL	2	NORMAL	1	1	DEGRADED	2	2	IMPROVED	1	2	NORMAL	1	1	0	0	2	0	2	0	2	0	2	FDS-NEGATIVE	2	NA	NA	NA	NA	Positive	Negative	2	Negative	2	Negative	2	Negative	2
66	3	12	M	A	ABNORMAL	1	NSC	2	2	IMPROVED	1	2	IMPROVED & NORMAL	1	1	IMPROVED & NORMAL	1	1	27	0	2	0	2	0	2	0	2	FDS-NEGATIVE	2	NA	NA	NA	NA	Positive	Negative	2	Negative	2	Negative	2	Negative	2
67	3	15	M	A	NORMAL	2	NORMAL	1	1	NORMAL	1	1	NORMAL	1	1	NORMAL	1	1	0	0	2	0	2	0	2	0	2	FDS-NEGATIVE	2	NA	NA	NA	NA	Positive	Negative	2	Positive	1	Negative	2	Negative	2
68	3	14	M	B	ABNORMAL	1	DEGRADED	2	2	IMPROVED	1	2	IMPROVED & NORMAL	1	1	IMPROVED & NORMAL	1	1	0	0	2	0	2	0	2	0	2	FDS-NEGATIVE	2	NA	NA	NA	NA	Positive	Negative	2	Negative	2	Negative	2	Negative	2
69	3	13	M	B	ABNORMAL	1	DEGRADED	2	2	IMPROVED	1	2	IMPROVED	1	2	IMPROVED	1	2	0	0	2	0	2	0	2	0	2	FDS-NEGATIVE	2	NA	NA	NA	NA	Positive	Negative	2	Positive	1	Negative	2	Negative	2
70	2	11	F	A	ABNORMAL	1	NSC	2	2	NSC	2	2	NORMAL	1	1	NORMAL	1	1	97	2	1	19	1	0	2	0	2	FDS-NEGATIVE	2	NA	NA	NA	NA	Positive	Positive	1	Positive	1	Negative	2	Negative	2
71	3	14	M	B	ABNORMAL	1	IMPROVED	1	2	IMPROVED	1	2	IMPROVED	1	2	NORMAL	1	1	0	0	2	0	2	0	2	0	2	FDS-NEGATIVE	2	NA	NA	NA	NA	Positive	Negative	2	Positive	1	Negative	2	Negative	2
72	2	14	M	A	ABNORMAL	1	IMPROVED	1	2	IMPROVED	1	2	NORMAL	1	1	NORMAL	1	1	0	0	2	0	2	0	2	0	2	FDS-NEGATIVE	2	NA	NA	NA	NA	Positive	Negative	2	Negative	2	Negative	2	Negative	2
73	3	14	M	B	ABNORMAL	1	DEGRADED	2	2	IMPROVED	1	2	IMPROVED	1	2	NORMAL	1	1	0	0	2	0	2	0	2	0	2	FDS-POSITIVE	1	FDS-NEGATIVE	FDS-NEGATIVE	FDS-NEGATIVE	FDS-NEGATIVE	Positive	Negative	2	Negative	2	Negative	2	Negative	2
74	3	15	M	B	ABNORMAL	1	IMPROVED	1	2	IMPROVED	1	2	IMPROVED	1	2	NORMAL	1	1	0	0	2	0	2	0	2	0	2	FDS-NEGATIVE	2	NA	NA	NA	NA	Positive	Negative	2	Negative	2	Negative	2	Negative	2
75	2	13	M	A	NORMAL	2	NORMAL	1	1	NORMAL	1	1	NORMAL	1	1	NORMAL	1	1	0	0	2	0	2	0	2	0	2	FDS-NEGATIVE	2	NA	NA	NA	NA	Positive	Negative	2	Negative	2	Negative	2	Negative	2
76	2	7	F	B	ABNORMAL	1	IMPROVED	1	2	IMPROVED	1	2	NORMAL	1	1	NORMAL	1	1	0	0	2	0	2	0	2	0	2	FDS-NEGATIVE	2	NA	NA	NA	NA	Positive	Negative	2	Negative	2	Positive	1		9
77	2	10	F	B	NORMAL	2	NORMAL	1	1	NORMAL	1	1	NORMAL	1	1	NORMAL	1	1	0	0	2	0	2	0	2	0	2	FDS-NEGATIVE	2	NA	NA	NA	NA	Positive	Negative	2	Negative	2	Negative	2	Negative	2
78	2	15	M	A	NORMAL	2	NORMAL	1	1	NORMAL	1	1	NORMAL	1	1	NORMAL	1	1	0	0	2	0	2	0	2	0	2	FDS-NEGATIVE	2	NA	NA	NA	NA	Positive	Negative	2	Negative	2	Negative	2	Negative	2
79	2	9	F	B	ABNORMAL	1	IMPROVED	1	2	IMPROVED	1	2	IMPROVED	1	2	IMPROVED	1	2	0	0	2	0	2	0	2	0	2	FDS-NEGATIVE	2	NA	NA	NA	NA	Positive	Negative	2	Negative	2	Negative	2	Negative	2
80	2	14	M	B	ABNORMAL	1	NSC	2	2	NSC	2	2	NORMAL	1	1	NORMAL	1	1	0	0	2	0	2	0	2	0	2	FDS-NEGATIVE	2	NA	NA	NA	NA	Positive	Negative	2	Negative	2	Negative	2	Negative	2
81	3	12	F	B	ABNORMAL	1	DEGRADED	2	2	NSC	2	2	IMPROVED	1	2	IMPROVED	1	2	0	0	2	0	2	0	2	0	2	FDS-NEGATIVE	2	NA	NA	NA	NA	Positive	Negative	2	Negative	2	Negative	2	Negative	2
82	2	9	F	A	NORMAL	2	NORMAL	1	1	NORMAL	1	1	NORMAL	1	1	NORMAL	1	1	0	0	2	0	2	0	2	0	2	FDS-NEGATIVE	2	NA	NA	NA	NA	Positive	Negative	2	Negative	2	Negative	2	Negative	2
83	3	10	F	A	NORMAL	2	NSC	2	2	NORMAL	1	1	NORMAL	1	1	IMPROVED	1	2	0	0	2	0	2	0	2	0	2	FDS-NEGATIVE	2	NA	NA	NA	NA	Positive	Negative	2	Negative	2	Negative	2	Negative	2
84	3	13	M	B	ABNORMAL	1	IMPROVED	1	2	DEGRADED	2	2	IMPROVED	1	2	IMPROVED	1	2	0	0	2	0	2	0	2	0	2	FDS-NEGATIVE	2	NA	NA	NA	NA	Positive	Negative	2	Negative	2	Negative	2	Negative	2
85	3	13	F	B	NORMAL	2	NORMAL	1	1	DEGRADED	2	2	NORMAL	1	1	NORMAL	1	1	0	0	2	0	2	0	2	0	2	FDS-NEGATIVE	2	NA	NA	NA	NA	Positive	Negative	2	Negative	2	Negative	2	Negative	2
86	3	14	M	B	NORMAL	2	IMPROVED	1	2	NORMAL	1	1	NORMAL	1	1	NORMAL	1	1	0	0	2	0	2	0	2	0	2	FDS-NEGATIVE	2	NA	NA	NA	NA	Positive	Negative	2	Negative	2	Negative	2	Negative	2
87	3	13	M	A	NORMAL	2	NSC	2	2	NORMAL	1	1	NORMAL	1	1	NORMAL	1	1	0	0	2	0	2	0	2	0	2	FDS-NEGATIVE	2	NA	NA	NA	NA	Positive	Negative	2	Negative	2	Negative	2	Negative	2
88	2	10	F	B	NORMAL	2	IMPROVED	1	2	NORMAL	1	1	NORMAL	1	1	NORMAL	1	1	0	0	2	0	2	0	2	0	2	FDS-NEGATIVE	2	NA	NA	NA	NA	Positive	Negative	2	Negative	2	Negative	2	Negative	2
89	3	11	F	A	ABNORMAL	1	IMPROVED	1	2	IMPROVED	1	2	NORMAL	1	1	NORMAL	1	1	0	0	2	0	2	0	2	0	2	FDS-NEGATIVE	2	NA	NA	NA	NA	Positive	Negative	2	Negative	2	Negative	2	Negative	2
90	3	12	F	A	ABNORMAL	1	IMPROVED	1	2	IMPROVED	1	2	IMPROVED	1	2	IMPROVED	1	2	0	0	2	0	2	0	2	0	2	FDS-NEGATIVE	2	NA	NA	NA	NA	Positive	Negative	2	Negative	2	Negative	2	Negative	2
91	3	18	M	A	ABNORMAL	1	IMPROVED	1	2	IMPROVED	1	2	IMPROVED	1	2	IMPROVED	1	2	0	0	2	0	2	0	9	0	2	FDS-NEGATIVE	2	NA	NA	NA	NA	Positive	Negative	2	Negative	2	Negative	2	Negative	2
92	3	18	F	B	ABNORMAL	1	IMPROVED	1	2	NSC	2	2	NORMAL	1	1	NORMAL	1	1	0	0	2	0	2	0	9	0	2	FDS-NEGATIVE	2	NA	NA	NA	NA	Positive	Negative	2	Negative	2	Negative	2	Negative	2
93	3	16	F	A	ABNORMAL	1	IMPROVED	1	2	NORMAL	1	1	NORMAL	1	1	NORMAL	1	1	0	0	2	0	2	0	9	0	2	FDS-NEGATIVE	2	NA	NA	NA	NA	Positive	Negative	2	Negative	2	Negative	2	Negative	2
94	3	16	F	B	ABNORMAL	1	IMPROVED	1	2	NSC	2	2	NORMAL	1	1	NORMAL	1	1	0	0	2	0	2	0	9	0	2	FDS-NEGATIVE	2	NA	NA	NA	NA	Positive	Negative	2	Negative	2	Negative	2	Negative	2
95	3	14	M	A	ABNORMAL	1	IMPROVED	1	2	IMPROVED	1	2	NORMAL	1	1	NORMAL	1	1	0	0	2	0	2	0	9	0	2	FDS-NEGATIVE	2	NA	NA	NA	NA	Positive	Negative	2	Negative	2	Negative	2	Negative	2
96	3	15	F	A	ABNORMAL	1	NSC	2	2	NSC	2	2	IMPROVED	1	2	IMPROVED	1	2	0	0	2	0	2	0	9	0	2	FDS-NEGATIVE	2	NA	NA	NA	NA	Positive	Negative	2	Negative	2	Negative	2	Negative	2
97	3	9	M	B	ABNORMAL	1	IMPROVED	1	2	NORMAL	1	1	NORMAL	1	1	NORMAL	1	1	0	0	2	0	2	0	9	0	2	FDS-NEGATIVE	2	NA	NA	NA	NA	Positive	Negative	2	Negative	2	Negative	2	Negative	2
98	3	13	M	A	ABNORMAL	1	NSC	2	2	IMPROVED	1	2	NORMAL	1	1	NORMAL	1	1	0	0	2	0	2	0	9	0	2	FDS-NEGATIVE	2	NA	NA	NA	NA	Positive	Negative	2	Negative	2	Negative	2	Negative	2
99	3	14	M	A	ABNORMAL	1	DEGRADED	2	2	IMPROVED	1	2	IMPROVED	1	2	IMPROVED	1	2	0	0	2	0	2	0	9	0	2	FDS-NEGATIVE	2	NA	NA	NA	NA	Positive	Negative	2	Negative	2	Negative	2	Negative	2
100	3	13	M	B	ABNORMAL	1	NSC	2	2	NSC	2	2	NORMAL	1	1	NORMAL	1	1	0	0	2	0	2	0	9	0	2	FDS-NEGATIVE	2	NA	NA	NA	NA	Positive	Negative	2	Negative	2	Negative	2	Negative	2
101	3	10	M	B	ABNORMAL	1	IMPROVED	1	2	IMPROVED	1	2	IMPROVED	1	2	IMPROVED	1	2	0	1	1	0	2	0	9	0	2	FDS-NEGATIVE	2	NA	NA	NA	NA	Positive	Negative	2	Negative	2	Negative	2	Negative	2
102	3	13	M	B	ABNORMAL	1	IMPROVED	1	2	IMPROVED	1	2	NORMAL	1	1	NORMAL	1	1	0	0	2	0	2	0	9	0	2	FDS-NEGATIVE	2	NA	NA	NA	NA	Positive	Negative	2	Negative	2	Negative	2	Negative	2
